# Supplementary material for: On the Monacha species of Lebanon (Gastropoda, Hygromiidae)
Source: Zookeys. 2013 Jun 20;(311):1–18. doi: 10.3897/zookeys.311.5408 (PMC3698554; doi:10.3897/zookeys.311.5408)
Supplement: XML Treatment for Monacha (Monacha) syriaca [file zookeys.311.5408-treatment1.xml]

<!DOCTYPE tp:taxon-treatment
  PUBLIC "-//TaxonX//DTD Taxonomic Treatment Publishing DTD v0 20100105//EN" "tax-treatment-NSO.dtd">
<tp:taxon-treatment xmlns:tp="http://www.plazi.org/taxpub"><tp:treatment-meta><mixed-citation publication-type="journal"><person-group><name><surname>Neubert</surname><given-names>Eike</given-names></name><name><surname>Bariche</surname><given-names>Michel</given-names></name></person-group><article-title>On the
                    <italic>Monacha</italic> species of Lebanon (Gastropoda, Hygromiidae)</article-title><source>Zookeys</source><day>20</day><month>6</month><year>2013</year><volume>2013</volume><issue>311</issue><fpage>1</fpage><lpage>18</lpage><pub-id pub-id-type="doi">10.3897/zookeys.311.5408</pub-id></mixed-citation></tp:treatment-meta><tp:nomenclature><tp:taxon-name>
                            <tp:taxon-name-part taxon-name-part-type="genus">Monacha</tp:taxon-name-part>
                            (<tp:taxon-name-part taxon-name-part-type="subgenus">Monacha</tp:taxon-name-part>)
                            <tp:taxon-name-part taxon-name-part-type="species">syriaca</tp:taxon-name-part>
                            <object-id xmlns:xlink="http://www.w3.org/1999/xlink" xlink:type="simple">http://species-id.net/wiki/Monacha_syriaca</object-id>
                        </tp:taxon-name><tp:taxon-authority>(Ehrenberg, 1831)</tp:taxon-authority><xref ref-type="fig" rid="F1">Figs 1</xref><xref ref-type="fig" rid="F2">–3</xref><tp:nomenclature-citation-list><tp:nomenclature-citation><tp:taxon-name>Helix syriaca</tp:taxon-name><comment> Ehrenberg, Symbolae Physicae: 7 [Berytum]. 1831 </comment></tp:nomenclature-citation></tp:nomenclature-citation-list></tp:nomenclature><tp:treatment-sec sec-type="Specimens examined"><title>Specimens examined:</title><p>NMBE 506363/1, Hlaliye, <named-content xmlns:xlink="http://www.w3.org/1999/xlink" content-type="dwc:verbatimCoordinates" xlink:type="simple">33.8393°N, 35.636°E</named-content>, 475 m alt., 28.10.2011; NMBE 506362/2, Ajhbe, <named-content xmlns:xlink="http://www.w3.org/1999/xlink" content-type="dwc:verbatimCoordinates" xlink:type="simple">34.0087°N, 35.7108°E</named-content>, 1164 m alt., 27.10.2011; NMBE 506361/5, Aaramoun, <named-content xmlns:xlink="http://www.w3.org/1999/xlink" content-type="dwc:verbatimCoordinates" xlink:type="simple">34.0153°N, 35.6973°E</named-content>, 760 m alt., 27.10.2011; NMBE 506360/7, above Kfour, <named-content xmlns:xlink="http://www.w3.org/1999/xlink" content-type="dwc:verbatimCoordinates" xlink:type="simple">34.0317°N, 35.6988°E</named-content>, 895 m alt., 27.10.2011; NMBE 506359/3, Kfour, <named-content xmlns:xlink="http://www.w3.org/1999/xlink" content-type="dwc:verbatimCoordinates" xlink:type="simple">34.0348°N, 35.6952°E</named-content>, 817 m alt., 27.10.2011; NMBE 506358/2, Adma, <named-content xmlns:xlink="http://www.w3.org/1999/xlink" content-type="dwc:verbatimCoordinates" xlink:type="simple">34.0166°N, 35.6489°E</named-content>, 85 m alt., 27.10.2011; NMBE 505184/1, above Kfour, <named-content xmlns:xlink="http://www.w3.org/1999/xlink" content-type="dwc:verbatimCoordinates" xlink:type="simple">34.0317°N, 35.6988°E</named-content>, 895 m alt., 27.10.2011 (preserved); NMBE 25914/3, Trablous (= Tripoli), <named-content xmlns:xlink="http://www.w3.org/1999/xlink" content-type="dwc:verbatimCoordinates" xlink:type="simple">34.43°N, 35.85°E</named-content>, coll. Shuttleworth ex Verreaux; NMBE 508014/20, road between Ain Et Tine and Machgara, <named-content xmlns:xlink="http://www.w3.org/1999/xlink" content-type="dwc:verbatimCoordinates" xlink:type="simple">33.516°N, 35.644°E</named-content>, 1080 m alt., 21.08.2008; NMBE 508013/2, Jezzine, Mazrad el Mathané, <named-content xmlns:xlink="http://www.w3.org/1999/xlink" content-type="dwc:verbatimCoordinates" xlink:type="simple">33.576°N, 35.519°E</named-content>, 450 m alt., 21.08.2008; NMBE 508012/2, Nahr Bisri, <named-content xmlns:xlink="http://www.w3.org/1999/xlink" content-type="dwc:verbatimCoordinates" xlink:type="simple">33.58°N, 35.535°E</named-content>, 400 m alt., 21.08.2008; <!--PageBreak-->NMBE 508011/64, Jezzine, W of village, steep slope, <named-content xmlns:xlink="http://www.w3.org/1999/xlink" content-type="dwc:verbatimCoordinates" xlink:type="simple">33.546°N, 35.575°E</named-content>, 940 m alt., 21.08.2008; NMBE 508010/15, Nahr Ibrahim, Chouene, trail Chouene–Chouwan Lake, <named-content xmlns:xlink="http://www.w3.org/1999/xlink" content-type="dwc:verbatimCoordinates" xlink:type="simple">34.081°N, 35.785°E</named-content>, 450 m alt., 20.08.2008; NMBE 508009/6, Nahr Ibrahim, close to the estuary, <named-content xmlns:xlink="http://www.w3.org/1999/xlink" content-type="dwc:verbatimCoordinates" xlink:type="simple">34.065°N, 35.643°E</named-content>, 20.08.2008; NMBE 508008/1, Qanater al Zbeideh, Nahr Beirut, <named-content xmlns:xlink="http://www.w3.org/1999/xlink" content-type="dwc:verbatimCoordinates" xlink:type="simple">33.85°N, 35.556°E</named-content>, 80 m alt., 19.08.2008; NMBE 508007/10, Byblos, <named-content xmlns:xlink="http://www.w3.org/1999/xlink" content-type="dwc:verbatimCoordinates" xlink:type="simple">34.122°N, 35.652°E</named-content>, 20 m alt., 19.08.2008; NMBE 508006/72, Nahr Abu Ali close to Seraad, <named-content xmlns:xlink="http://www.w3.org/1999/xlink" content-type="dwc:verbatimCoordinates" xlink:type="simple">34.382°N, 35.93°E</named-content>, 630 m alt., 19.08.2008; NMBE 508005/3, Tourza, <named-content xmlns:xlink="http://www.w3.org/1999/xlink" content-type="dwc:verbatimCoordinates" xlink:type="simple">34.281°N, 35.89°E</named-content>, 870 m alt., 19.08.2008; NMBE 508004/32, Jazire, Nahr al Qasimiyah (part of the Litani), <named-content xmlns:xlink="http://www.w3.org/1999/xlink" content-type="dwc:verbatimCoordinates" xlink:type="simple">33.32°N, 35.288°E</named-content>, 15 m alt., 18.08.2008; NMBE 508003/2, Nahr al Damour, <named-content xmlns:xlink="http://www.w3.org/1999/xlink" content-type="dwc:verbatimCoordinates" xlink:type="simple">33.704°N, 35.452°E</named-content>, 20 m alt., 18.08.2008; NMBE 508002/1, Nahr Kfar Matta at Jisr el Kadi, <named-content xmlns:xlink="http://www.w3.org/1999/xlink" content-type="dwc:verbatimCoordinates" xlink:type="simple">33.721°N, 35.558°E</named-content>, 260 m alt., 17.08.2008; NMBE 508001/75, Ain al Jdeidi, <named-content xmlns:xlink="http://www.w3.org/1999/xlink" content-type="dwc:verbatimCoordinates" xlink:type="simple">33.809°N, 35.63°E</named-content>, 918 m alt., 17.08.2008; NMBE 508000/1, Nahr el Kalb, upper reach of Nahr al-Kalb near Daraya, <named-content xmlns:xlink="http://www.w3.org/1999/xlink" content-type="dwc:verbatimCoordinates" xlink:type="simple">33.955°N, 35.706°E</named-content>, 700 m alt., 16.08.2008; NMBE 507999/7, Nahr el Kalb, Jeita Grotto, cave entrance, <named-content xmlns:xlink="http://www.w3.org/1999/xlink" content-type="dwc:verbatimCoordinates" xlink:type="simple">33.944°N, 35.641°E</named-content>, 90 m alt., 16.08.2008; NMBE 507998/2, Nahr el Kelb, road to Jeita Grotto, limestone slope, <named-content xmlns:xlink="http://www.w3.org/1999/xlink" content-type="dwc:verbatimCoordinates" xlink:type="simple">33.947°N, 35.637°E</named-content>, 115 m alt., 16.08.2008; AUBM-MOLL0470/5, Ghazir, <named-content xmlns:xlink="http://www.w3.org/1999/xlink" content-type="dwc:verbatimCoordinates" xlink:type="simple">34.0302°N, 35.6701°E</named-content>, 326 m alt., 25.10.2009; AUBM-MOLL0473/13, Habboub, <named-content xmlns:xlink="http://www.w3.org/1999/xlink" content-type="dwc:verbatimCoordinates" xlink:type="simple">34.1284°N, 35.686°E</named-content>, <!--PageBreak-->420 m alt., 11.10.2009; AUBM-MOLL0476/7, Jeita, <named-content xmlns:xlink="http://www.w3.org/1999/xlink" content-type="dwc:verbatimCoordinates" xlink:type="simple">33.9448°N, 35.6387°E</named-content>, 88 m alt., 26.09.2009; AUBM-MOLL0478/1, Nahr el Kelb, <named-content xmlns:xlink="http://www.w3.org/1999/xlink" content-type="dwc:verbatimCoordinates" xlink:type="simple">33.9547°N, 35.5975°E</named-content>, 30 m alt., 26.09.2009; AUBM-MOLL0481/1, Hamat, <named-content xmlns:xlink="http://www.w3.org/1999/xlink" content-type="dwc:verbatimCoordinates" xlink:type="simple">34.2967°N, 35.6768°E</named-content>, 100 m alt., 16.01.2010; AUBM-MOLL0482/4, Kfar Kouass, <named-content xmlns:xlink="http://www.w3.org/1999/xlink" content-type="dwc:verbatimCoordinates" xlink:type="simple">34.1222°N, 35.6969°E</named-content>, 630 m alt., 11.10.2009; AUBM-MOLL0485/3, Moultaa el Nahreyn, <named-content xmlns:xlink="http://www.w3.org/1999/xlink" content-type="dwc:verbatimCoordinates" xlink:type="simple">33.7029°N, 35.4673°E</named-content>, 110 m alt., 04.10.2009; AUBM-MOLL0487/5, Bteghrine, <named-content xmlns:xlink="http://www.w3.org/1999/xlink" content-type="dwc:verbatimCoordinates" xlink:type="simple">33.9253°N, 35.7745°E</named-content>, 1000 m alt., 07.10.2009; AUBM-MOLL0329/16, Jounieh, <named-content xmlns:xlink="http://www.w3.org/1999/xlink" content-type="dwc:verbatimCoordinates" xlink:type="simple">33.3896°N, 35.6323°E</named-content>, coll. Pallary; AUBM-MOLL0335/38, Tartous, <named-content xmlns:xlink="http://www.w3.org/1999/xlink" content-type="dwc:verbatimCoordinates" xlink:type="simple">34.8905°N, 35.8707°E</named-content>, coll. Pallary; AUBM-MOLL0337/40, Beirut, <named-content xmlns:xlink="http://www.w3.org/1999/xlink" content-type="dwc:verbatimCoordinates" xlink:type="simple">33.8526°N, 35.4296°E</named-content>, coll. Pallary; AUBM-MOLL0338/25, Tripoli, <named-content xmlns:xlink="http://www.w3.org/1999/xlink" content-type="dwc:verbatimCoordinates" xlink:type="simple">34.4314°N, 35.8184°E</named-content>, coll. Pallary.</p><!--PageBreak--></tp:treatment-sec><tp:treatment-sec sec-type="Diagnosis"><title>Diagnosis.</title><p>shell depressed, with two white spiral bands, malleate teleoconch sculpture, aperture reinforced by a strong white lip, apertural rim deep red, umbilicus closed by columellar callus.</p></tp:treatment-sec><tp:treatment-sec sec-type="Description"><title>Description.</title><p>shell depressed, with an elevated broad conical spire, basic shell colour deep brown to yellowish brown, usually with a white subsutural band and a second white band at the shell’s periphery; two protoconch whorls, smooth; teleoconch with a malleate sculpture (i.e. looks like markings of a small hammer) and very fine radial growth lines, surface with a glossy shine; last whorl rounded to slightly compressed forming a blunt shoulder; last whorl abruptly bent towards the aperture; aperture oval and depressed, reinforced by a strong white lip; apertural rim sharply bounded, usually deep red to brownish; umbilicus always closed by a small columellar callus.</p><p><bold>Measurements</bold> (figured specimens). <xref ref-type="fig" rid="F1">Fig. 1</xref>: H = 6.26; D = 10.12; PH = 3.17; PD = 5.38. <xref ref-type="fig" rid="F1">Fig. 2</xref>: H = 6.18; D = 11.12; PH = 3.59; PD = 6.11.</p><fig id="F1" position="float" orientation="portrait"><label>Figures 1–2.</label><caption><p><italic><tp:taxon-name>Monacha (Monacha) syriaca</tp:taxon-name></italic>. <bold>1</bold> NMBE 508006, Nahr Abu Ali close to Seraad, D = 10.12 mm. <bold>2</bold> NMBE 508001, Ain al Jdeidi, D = 11.12 mm. – ×4, phot. E. Bochud.</p></caption><graphic xmlns:xlink="http://www.w3.org/1999/xlink" xlink:href="ZooKeys-311-001-g001.jpg" position="float" orientation="portrait" xlink:type="simple"/></fig><fig id="F2" position="float" orientation="portrait"><label>Figure 3.</label><caption><p>Distribution of <italic><tp:taxon-name>Monacha (Monacha) syriaca</tp:taxon-name></italic>.</p></caption><graphic xmlns:xlink="http://www.w3.org/1999/xlink" xlink:href="ZooKeys-311-001-g002.jpg" position="float" orientation="portrait" xlink:type="simple"/></fig></tp:treatment-sec><tp:treatment-sec sec-type="Distribution"><title>Distribution.</title><p>This species is found widespread along the coastal areas in Lebanon. It usually lives at lower altitudes, but can occasionally be found up to 1000 m in more sheltered areas such as in the bottom of deep valleys.</p></tp:treatment-sec><tp:treatment-sec sec-type="Remarks"><title>Remarks.</title><p>This species cannot be mistaken for any other species in the area due to its characteristic colour pattern, teleoconch sculpture, and closed umbilicus.</p></tp:treatment-sec></tp:taxon-treatment>
