# Supplementary material for: On the Monacha species of Lebanon (Gastropoda, Hygromiidae)
Source: Zookeys. 2013 Jun 20;(311):1–18. doi: 10.3897/zookeys.311.5408 (PMC3698554; doi:10.3897/zookeys.311.5408)
Supplement: XML Treatment for Monacha (Monacha) nummus [file zookeys.311.5408-treatment2.xml]

<!DOCTYPE tp:taxon-treatment
  PUBLIC "-//TaxonX//DTD Taxonomic Treatment Publishing DTD v0 20100105//EN" "tax-treatment-NSO.dtd">
<tp:taxon-treatment xmlns:tp="http://www.plazi.org/taxpub"><tp:treatment-meta><mixed-citation publication-type="journal"><person-group><name><surname>Neubert</surname><given-names>Eike</given-names></name><name><surname>Bariche</surname><given-names>Michel</given-names></name></person-group><article-title>On the
                    <italic>Monacha</italic> species of Lebanon (Gastropoda, Hygromiidae)</article-title><source>Zookeys</source><day>20</day><month>6</month><year>2013</year><volume>2013</volume><issue>311</issue><fpage>1</fpage><lpage>18</lpage><pub-id pub-id-type="doi">10.3897/zookeys.311.5408</pub-id></mixed-citation></tp:treatment-meta><tp:nomenclature><tp:taxon-name>
                            <tp:taxon-name-part taxon-name-part-type="genus">Monacha</tp:taxon-name-part>
                            (<tp:taxon-name-part taxon-name-part-type="subgenus">Monacha</tp:taxon-name-part>)
                            <tp:taxon-name-part taxon-name-part-type="species">nummus</tp:taxon-name-part>
                            <object-id xmlns:xlink="http://www.w3.org/1999/xlink" xlink:type="simple">http://species-id.net/wiki/Monacha_nummus</object-id>
                        </tp:taxon-name><tp:taxon-authority>(Ehrenberg, 1831)</tp:taxon-authority><xref ref-type="fig" rid="F3">Figs 4, 5</xref><xref ref-type="fig" rid="F4">, 8</xref><tp:nomenclature-citation-list><tp:nomenclature-citation><tp:taxon-name>Caracolla nummus</tp:taxon-name><comment> Ehrenberg, Symbolae Physicae: 8 [Syrien]. 1831 </comment></tp:nomenclature-citation><tp:nomenclature-citation><tp:taxon-name>Helix oxygyra</tp:taxon-name><comment> Charpentier, Zeitschrift für Malakozoologie, 4: 131 [Bei Nahr und Kelb [sic!], zwei Lieues nördlich von Beirut, an Felsen]. 1847 </comment></tp:nomenclature-citation></tp:nomenclature-citation-list></tp:nomenclature><tp:treatment-sec sec-type="Type specimens"><title>Type specimens.</title><p><italic>oxygyra</italic>: syntype in MZL.</p></tp:treatment-sec><tp:treatment-sec sec-type="Specimens examined"><title>Specimens examined.</title><p>NMBE 508022/6, Nahr Ibrahim, Chouene, trail Chouene–Chouwan Lake, <named-content xmlns:xlink="http://www.w3.org/1999/xlink" content-type="dwc:verbatimCoordinates" xlink:type="simple">34.081°N, 35.785°E</named-content>, 450 m alt., 20.08.2008; NMBE 508021/2, Nahr Ibrahim, at the road between Chouaya and Yahchouch, <named-content xmlns:xlink="http://www.w3.org/1999/xlink" content-type="dwc:verbatimCoordinates" xlink:type="simple">34.064°N, 35.728°E</named-content>, 780 m alt., 20.08.2008; NMBE 508020/3, Nahr Ibrahim, <named-content xmlns:xlink="http://www.w3.org/1999/xlink" content-type="dwc:verbatimCoordinates" xlink:type="simple">34.079°N, 35.679°E</named-content>, 80 m alt., 20.08.2008; NMBE 508018/1, Qanater al Zbeideh, Nahr Beirut, <named-content xmlns:xlink="http://www.w3.org/1999/xlink" content-type="dwc:verbatimCoordinates" xlink:type="simple">33.85°N, 35.556°E</named-content>, 80 m alt., 19.08.2008; NMBE 508017/5, Nahr Abu Ali close to Seraad, <named-content xmlns:xlink="http://www.w3.org/1999/xlink" content-type="dwc:verbatimCoordinates" xlink:type="simple">34.382°N, 35.93°E</named-content>, 630 m alt., 19.08.2008; NMBE 508016/20, Nahr el Kelb, Jeita Grotto, cave entrance, <named-content xmlns:xlink="http://www.w3.org/1999/xlink" content-type="dwc:verbatimCoordinates" xlink:type="simple">33.944°N, 35.641°E</named-content>, 90 m alt., 16.08.2008; NMBE 508015/4, Nahr el Kelb, road to Jeita Grotto, limestone slope, <named-content xmlns:xlink="http://www.w3.org/1999/xlink" content-type="dwc:verbatimCoordinates" xlink:type="simple">33.947°N, 35.637°E</named-content>, 115 m alt., 16.08.2008; NMBE 506357/1, Wadi Abadieh, <named-content xmlns:xlink="http://www.w3.org/1999/xlink" content-type="dwc:verbatimCoordinates" xlink:type="simple">33.8434°N, 35.6344°E</named-content>, 310 m alt., 28.10.2011; NMBE 506356/4, Kfar Hbab, <named-content xmlns:xlink="http://www.w3.org/1999/xlink" content-type="dwc:verbatimCoordinates" xlink:type="simple">34.006°N, 35.6552°E</named-content>, 113 m alt., 27.10.2011; NMBE 506355/3, Kfour, <named-content xmlns:xlink="http://www.w3.org/1999/xlink" content-type="dwc:verbatimCoordinates" xlink:type="simple">34.0348°N, 35.6952°E</named-content>, 817 m alt., 27.10.2011; NMBE 506354/12, Adma, <named-content xmlns:xlink="http://www.w3.org/1999/xlink" content-type="dwc:verbatimCoordinates" xlink:type="simple">34.0166°N, 35.6489°E</named-content>, 85 m alt., 27.10.2011; NMBE 25953/5, Beirut, <named-content xmlns:xlink="http://www.w3.org/1999/xlink" content-type="dwc:verbatimCoordinates" xlink:type="simple">33.8526°N, 35.4296°E</named-content>, coll. A. Vogt ex Bohny; <!--PageBreak-->AUBM-MOLL0466/9, AUBM-MOLL0478/1, AUBM-MOLL0480/13, Nahr el Kelb, <named-content xmlns:xlink="http://www.w3.org/1999/xlink" content-type="dwc:verbatimCoordinates" xlink:type="simple">33.9547°N, 35.5975°E</named-content>, 30 m alt., 26.09.2009; AUBM-MOLL0468/8, AUBM-MOLL0470/2, AUBM-MOLL0489/1, Ghazir, <named-content xmlns:xlink="http://www.w3.org/1999/xlink" content-type="dwc:verbatimCoordinates" xlink:type="simple">34.0302°N, 35.6701°E</named-content>, 326 m alt., 25.10.2009; AUBM-MOLL0476/5, Jeita, <named-content xmlns:xlink="http://www.w3.org/1999/xlink" content-type="dwc:verbatimCoordinates" xlink:type="simple">33.9448°N, 35.6387°E</named-content>, 88 m alt., 26.09.2009; AUBM-MOLL0552/2, Nahr Ibrahim, <named-content xmlns:xlink="http://www.w3.org/1999/xlink" content-type="dwc:verbatimCoordinates" xlink:type="simple">34.0824°N, 35.802°E</named-content>, 780 m alt.; <!--PageBreak-->AUBM-MOLL0343/10, Nahr el Kelb, coll. Pallary; AUBM-MOLL0344/19, Tripoli, <named-content xmlns:xlink="http://www.w3.org/1999/xlink" content-type="dwc:verbatimCoordinates" xlink:type="simple">34.4314°N, 35.8184°E</named-content>, coll. Pallary; AUBM-MOLL0345/9, Jounieh, <named-content xmlns:xlink="http://www.w3.org/1999/xlink" content-type="dwc:verbatimCoordinates" xlink:type="simple">33.3896°N, 35.6323°E</named-content>, coll. Pallary.</p></tp:treatment-sec><tp:treatment-sec sec-type="Diagnosis"><title>Diagnosis.</title><p>shell large, biconvex, periphery with a sharply bounded keel, umbilicus narrowly opened, broad periomphalum.</p></tp:treatment-sec><tp:treatment-sec sec-type="Description"><title>Description.</title><p>shell large and flat, biconvex, shell colour grey to brown; protoconch consisting of two smooth whorls; teleoconch whorls with a dense pattern of white ribs, that extend to the glossy underside of the shell; suture marked by a white sutural thread; ca. six regularly increasing whorls, periphery with a sharply bounded crimped keel, sometimes spire stepped because of whorls attaching somewhat below the keel <!--PageBreak-->during shell growth; last whorl not descending; aperture obliquely oval with an acute palatal edge, sometimes with a faint white lip; peristomial rim sharply bounded and simple; umbilicus always open, narrow, with a broad periomphalum.</p><p><bold>Measurements.</bold> Syntype <italic>oxygyra</italic>: H = 5.91; D = 15.55; PH = 3.73; PD = 8.84. <xref ref-type="fig" rid="F3">Fig. 5</xref>: H = 6.53; D = 16.15; PH = 3.39; PD = 8.67.</p><fig id="F3" position="float" orientation="portrait"><label>Figures 4–7.</label><caption><p><italic><tp:taxon-name>Monacha</tp:taxon-name></italic> spp. <bold>4</bold> <italic><tp:taxon-name>Monacha (Monacha) nummus</tp:taxon-name></italic>, syntype <italic><tp:taxon-name>Helix oxygyra</tp:taxon-name></italic> <xref ref-type="bibr" rid="B3">Charpentier 1847</xref>, D = 15.55 mm <bold>5</bold> <italic><tp:taxon-name>Monacha (Monacha) nummus</tp:taxon-name></italic>, NMBE 508105, Beirut, Nahr el Kalb, Jeita Grotto, limestone rocks above entrance area to the cave, D = 16.15 mm <bold>6</bold> <italic><tp:taxon-name>Monacha (Monacha) spiroxia</tp:taxon-name></italic> (Bourguignat, 1868), lectotype MHNG 15378, Turkey, Alexandrette (= Iskenderun), D = 13.4 mm <bold>7</bold> <italic><tp:taxon-name>Monacha (Monacha) carinata</tp:taxon-name></italic> Hausdorf, 2000, holotype SMNS 50426, Turkey, Iskenderun, canyon of Sariseki, Iskenderun, D = 20.2 mm. – ×2, phot. Neubert, Richling.</p></caption><graphic xmlns:xlink="http://www.w3.org/1999/xlink" xlink:href="ZooKeys-311-001-g003.jpg" position="float" orientation="portrait" xlink:type="simple"/></fig><fig id="F4" position="float" orientation="portrait"><label>Figure 8.</label><caption><p>Distribution of <italic><tp:taxon-name>Monacha (Monacha) nummus</tp:taxon-name></italic>.</p></caption><graphic xmlns:xlink="http://www.w3.org/1999/xlink" xlink:href="ZooKeys-311-001-g004.jpg" position="float" orientation="portrait" xlink:type="simple"/></fig></tp:treatment-sec><tp:treatment-sec sec-type="Distribution"><title>Distribution.</title><p>This species seems to be restricted to coastal regions in Lebanon.</p></tp:treatment-sec><tp:treatment-sec sec-type="Remarks"><title>Remarks.</title><p>This species can easily be confused with other keeled species known from the Levante area. To illustrate the differences, shells of <italic><tp:taxon-name>Monacha (Monacha) spiroxia</tp:taxon-name></italic> (Bourguignat, 1868) (<xref ref-type="fig" rid="F3">Fig. 6</xref>) and <italic><tp:taxon-name>Monacha (Monacha) carinata</tp:taxon-name></italic> Hausdorf, 2000 (<xref ref-type="fig" rid="F3">Fig. 7</xref>) are given. They differ in that the last has a larger shell with a more flat spire and a less pronounced keel. So far, these two species have only been recorded from the Hatay province of Turkey, while <italic><tp:taxon-name>Monacha (Monacha) nummus</tp:taxon-name></italic> seems to be restricted to Lebanon. <italic><tp:taxon-name>Monacha (Monacha) spiroxia</tp:taxon-name></italic> differs from <italic><tp:taxon-name>Monacha (Monacha) nummus</tp:taxon-name></italic> by being smaller, having a white lip in the aperture, a much narrower umbilicus and a teleoconch sculpture of small granules.</p></tp:treatment-sec><ref-list><ref id="B3"><mixed-citation xmlns:xlink="http://www.w3.org/1999/xlink" xlink:type="simple"><person-group><name name-style="western"><surname>Charpentier</surname><given-names>J de</given-names></name></person-group> (<year>1847</year>) <article-title>Uebersicht der durch Herrn Edm. Boissier von einer Reise nach Palästina mit zurückgebrachten Conchylien-Arten.</article-title><source>Zeitschrift für Malakozoologie</source><volume>4</volume>: <fpage>129</fpage>-<lpage>144</lpage>.</mixed-citation></ref></ref-list></tp:taxon-treatment>
