# Supplementary material for: On the Monacha species of Lebanon (Gastropoda, Hygromiidae)
Source: Zookeys. 2013 Jun 20;(311):1–18. doi: 10.3897/zookeys.311.5408 (PMC3698554; doi:10.3897/zookeys.311.5408)
Supplement: XML Treatment for Monacha (Monacha) obstructa [file zookeys.311.5408-treatment3.xml]

<!DOCTYPE tp:taxon-treatment
  PUBLIC "-//TaxonX//DTD Taxonomic Treatment Publishing DTD v0 20100105//EN" "tax-treatment-NSO.dtd">
<tp:taxon-treatment xmlns:tp="http://www.plazi.org/taxpub"><tp:treatment-meta><mixed-citation publication-type="journal"><person-group><name><surname>Neubert</surname><given-names>Eike</given-names></name><name><surname>Bariche</surname><given-names>Michel</given-names></name></person-group><article-title>On the
                    <italic>Monacha</italic> species of Lebanon (Gastropoda, Hygromiidae)</article-title><source>Zookeys</source><day>20</day><month>6</month><year>2013</year><volume>2013</volume><issue>311</issue><fpage>1</fpage><lpage>18</lpage><pub-id pub-id-type="doi">10.3897/zookeys.311.5408</pub-id></mixed-citation></tp:treatment-meta><tp:nomenclature><tp:taxon-name>
                            <tp:taxon-name-part taxon-name-part-type="genus">Monacha</tp:taxon-name-part>
                            (<tp:taxon-name-part taxon-name-part-type="subgenus">Monacha</tp:taxon-name-part>)
                            <tp:taxon-name-part taxon-name-part-type="species">obstructa</tp:taxon-name-part>
                            <object-id xmlns:xlink="http://www.w3.org/1999/xlink" xlink:type="simple">http://species-id.net/wiki/Monacha_obstructa</object-id>
                        </tp:taxon-name><tp:taxon-authority>(L. Pfeiffer, 1842)</tp:taxon-authority><xref ref-type="fig" rid="F5">Figs 9, 10</xref><tp:nomenclature-citation-list><tp:nomenclature-citation><tp:taxon-name>Helix obstructa</tp:taxon-name><comment> L. Pfeiffer, Symbolae ad Historiam Heliceorum II: 35 [Tripoli]. 1842 </comment></tp:nomenclature-citation></tp:nomenclature-citation-list></tp:nomenclature><tp:treatment-sec sec-type="Specimens examined"><title>Specimens examined.</title><p>NMBE 508032/12, Jazire, Nahr al Qasimiyah (part of the Litani), <named-content xmlns:xlink="http://www.w3.org/1999/xlink" content-type="dwc:verbatimCoordinates" xlink:type="simple">33.32°N, 35.288°E</named-content>, 15 m alt., 18.08.2008; NMBE 508031/32, Nahr al Damour, <named-content xmlns:xlink="http://www.w3.org/1999/xlink" content-type="dwc:verbatimCoordinates" xlink:type="simple">33.704°N, 35.452°E</named-content>, 20 m alt., 18.08.2008; NMBE 508030/7, Nahr el Kalb, Jeita Grotto, cave entrance, <named-content xmlns:xlink="http://www.w3.org/1999/xlink" content-type="dwc:verbatimCoordinates" xlink:type="simple">33.944°N, 35.641°E</named-content>, 90 m alt., 16.08.2008; AUBM-MOLL0492/1, Campus of the American University Beirut, <named-content xmlns:xlink="http://www.w3.org/1999/xlink" content-type="dwc:verbatimCoordinates" xlink:type="simple">33.9016°N, 35.4781°E</named-content>, 26.09.2009.</p></tp:treatment-sec><tp:treatment-sec sec-type="Diagnosis"><title>Diagnosis.</title><p>shell small, cream white, aperture with thick white labial callus, umbilicus closed, forming a characteristic funnel-shaped “pseudo-umbilicus”.</p></tp:treatment-sec><tp:treatment-sec sec-type="Description"><title>Description.</title><p>shell medium sized, spire broadly conical and somewhat elevated; protoconch consisting of 1.5 smooth whorls; teleoconch cream white, with faint riblets and a malleate sculpture (compare to <italic><tp:taxon-name>Monacha syriaca</tp:taxon-name></italic>), and evenly rounded whorls; last whorl slightly bending towards the aperture; aperture broadly oval, reinforced by a thick white labial callus, well discernible from the outside as a thick white callosity; peristomial rim sharply bounded, red; umbilicus closed, but last whorl forming a characteristic funnel-shaped “pseudo-umbilicus”.</p><p><bold>Measurements</bold> (<xref ref-type="fig" rid="F5">Fig. 9</xref>): H = 6.68; D = 11.83; PH = 4.2; PD = 5.85.</p><fig id="F5" position="float" orientation="portrait"><label>Figures 9, 10.</label><caption><p><italic><tp:taxon-name>Monacha</tp:taxon-name></italic> spp. <bold>9</bold> <italic><tp:taxon-name>Monacha (Monacha) obstructa</tp:taxon-name></italic>. NMBE 508031, Nahr al Damour, D = 11.83 mm <bold>10</bold> <italic><tp:taxon-name>Monacha (Monacha) crispulata</tp:taxon-name></italic>, Jordan, Ajlune Castle, 25.06.2007, leg. Z. Amr, D = 8.3 mm. – ×4, phot. E. Bochud.</p></caption><graphic xmlns:xlink="http://www.w3.org/1999/xlink" xlink:href="ZooKeys-311-001-g005.jpg" position="float" orientation="portrait" xlink:type="simple"/></fig></tp:treatment-sec><tp:treatment-sec sec-type="Distribution"><title>Distribution.</title><p>In Lebanon this species seems to be quite restricted, probably because it is confined to more arid or steppe-like areas like central Syria, where it is one of the most abundant snail species. These environmental conditions are not present in the western part of Lebanon with its humid and steep mountain slopes. However, it is the most widespread species within <!--PageBreak--><italic><tp:taxon-name>Monacha</tp:taxon-name></italic>. Its distribution ranges from Egypt to Pakistan, and Turkey to Saudi Arabia (<xref ref-type="bibr" rid="B10">Neubert 1998</xref>), probably because it can be easily distributed by human activities.</p></tp:treatment-sec><tp:treatment-sec sec-type="Remarks"><title>Remarks.</title><p>This species is unmistakable for its funnel-shaped “pseudo-umbilicus”. Subadult shells can be differentiated from <italic><tp:taxon-name>Monacha syriaca</tp:taxon-name></italic> by the uniformity of its cream white shell.</p></tp:treatment-sec><ref-list><ref id="B10"><mixed-citation xmlns:xlink="http://www.w3.org/1999/xlink" xlink:type="simple"><person-group><name name-style="western"><surname>Neubert</surname><given-names>E</given-names></name></person-group> (<year>1998</year>) <article-title>Annotated checklist of the terrestrial and freshwater Molluscs of the Arabian Peninsula.</article-title><source>Fauna of Arabia</source><volume>17</volume>: <fpage>333</fpage>-<lpage>461</lpage>.</mixed-citation></ref></ref-list></tp:taxon-treatment>
