# Supplementary material for: On the Monacha species of Lebanon (Gastropoda, Hygromiidae)
Source: Zookeys. 2013 Jun 20;(311):1–18. doi: 10.3897/zookeys.311.5408 (PMC3698554; doi:10.3897/zookeys.311.5408)
Supplement: XML Treatment for Monacha (Monacha) crispulata [file zookeys.311.5408-treatment4.xml]

<!DOCTYPE tp:taxon-treatment
  PUBLIC "-//TaxonX//DTD Taxonomic Treatment Publishing DTD v0 20100105//EN" "tax-treatment-NSO.dtd">
<tp:taxon-treatment xmlns:tp="http://www.plazi.org/taxpub"><tp:treatment-meta><mixed-citation publication-type="journal"><person-group><name><surname>Neubert</surname><given-names>Eike</given-names></name><name><surname>Bariche</surname><given-names>Michel</given-names></name></person-group><article-title>On the
                    <italic>Monacha</italic> species of Lebanon (Gastropoda, Hygromiidae)</article-title><source>Zookeys</source><day>20</day><month>6</month><year>2013</year><volume>2013</volume><issue>311</issue><fpage>1</fpage><lpage>18</lpage><pub-id pub-id-type="doi">10.3897/zookeys.311.5408</pub-id></mixed-citation></tp:treatment-meta><tp:nomenclature><tp:taxon-name>
                            <tp:taxon-name-part taxon-name-part-type="genus">Monacha</tp:taxon-name-part>
                            (<tp:taxon-name-part taxon-name-part-type="subgenus">Monacha</tp:taxon-name-part>)
                            <tp:taxon-name-part taxon-name-part-type="species">crispulata</tp:taxon-name-part>
                            <object-id xmlns:xlink="http://www.w3.org/1999/xlink" xlink:type="simple">http://species-id.net/wiki/Monacha_crispulata</object-id>
                        </tp:taxon-name><tp:taxon-authority>(Mousson, 1861)</tp:taxon-authority><xref ref-type="fig" rid="F5">Figs 10</xref><xref ref-type="fig" rid="F6">, 11</xref><tp:nomenclature-citation-list><tp:nomenclature-citation><tp:taxon-name>Helix crispulata</tp:taxon-name><comment> Mousson, Vierteljahresschrift der Naturforschenden Gesellschaft Zürich 6: 12 [Jerusalem ex Roth]. 1861 </comment></tp:nomenclature-citation><!--PageBreak--></tp:nomenclature-citation-list></tp:nomenclature><tp:treatment-sec sec-type="Specimens examined"><title>Specimens examined.</title><p>NMBE 515473/1, Nahr al Damour, <named-content xmlns:xlink="http://www.w3.org/1999/xlink" content-type="dwc:verbatimCoordinates" xlink:type="simple">33.704°N, 35.452°E</named-content>, 20 m alt., 18.08.2008; NMBE 515474/1, Qanater al Zbeideh, Nahr Beirut, <named-content xmlns:xlink="http://www.w3.org/1999/xlink" content-type="dwc:verbatimCoordinates" xlink:type="simple">33.85°N, 35.556°E</named-content>, 80 m alt., 19.08.2008.</p></tp:treatment-sec><tp:treatment-sec sec-type="Diagnosis"><title>Diagnosis.</title><p>shell small, teleoconch whorls with strong axial ribs, granules and long hairs.</p></tp:treatment-sec><tp:treatment-sec sec-type="Description"><title>Description.</title><p>shell small, spire slightly elevated; protoconch consists of 1.5 smooth whorls; teleoconch greyish to brownish, with strong axial ribs, whorls covered by a dense sculpture of small granules and very long, soft hairs; hair scars visible even in eroded shells; suture moderately deep; last whorl slightly bending towards the aperture; aperture broadly oval, reinforced by a white lip (discernible from the outside); <!--PageBreak-->peristomial rim sharply bounded; umbilicus open, partly covered by a triangular columellar callus.</p><p><bold>Measurements</bold> (<xref ref-type="fig" rid="F6">Fig. 11</xref>): H = 4.72; D = 8.3; PH = 2.08; PD =4.76.</p><fig id="F6" position="float" orientation="portrait"><label>Figure 11.</label><caption><p>Distribution of <italic><tp:taxon-name>Monacha (Monacha) obstructa</tp:taxon-name></italic> (●) and <italic><tp:taxon-name>Monacha (Monacha) crispulata</tp:taxon-name></italic> (▲).</p></caption><graphic xmlns:xlink="http://www.w3.org/1999/xlink" xlink:href="ZooKeys-311-001-g006.jpg" position="float" orientation="portrait" xlink:type="simple"/></fig></tp:treatment-sec><tp:treatment-sec sec-type="Distribution"><title>Distribution.</title><p>This seems to be a rare species in Lebanon. It has probably been overlooked because of its small size, or even misidentified, because its hairs can easily fall off, and the remaining shell is less characteristic. It is possible that this species is more widespread.</p></tp:treatment-sec><tp:treatment-sec sec-type="Remarks"><title>Remarks.</title><p>This species differs from all Lebanese <italic><tp:taxon-name>Monacha</tp:taxon-name></italic> species by its haired shell. Even eroded shells can be identified when using higher magnifications to see the axial ribs in combination with the granulated surface and remaining hair scars.</p></tp:treatment-sec><tp:treatment-sec><!--Section generated to contain objects referenced in tp:taxon-treatment.--><fig id="F5" position="float" orientation="portrait"><label>Figures 9, 10.</label><caption><p><italic><tp:taxon-name>Monacha</tp:taxon-name></italic> spp. <bold>9</bold> <italic><tp:taxon-name>Monacha (Monacha) obstructa</tp:taxon-name></italic>. NMBE 508031, Nahr al Damour, D = 11.83 mm <bold>10</bold> <italic><tp:taxon-name>Monacha (Monacha) crispulata</tp:taxon-name></italic>, Jordan, Ajlune Castle, 25.06.2007, leg. Z. Amr, D = 8.3 mm. – ×4, phot. E. Bochud.</p></caption><graphic xmlns:xlink="http://www.w3.org/1999/xlink" xlink:href="ZooKeys-311-001-g005.jpg" position="float" orientation="portrait" xlink:type="simple"/></fig></tp:treatment-sec></tp:taxon-treatment>
