# Supplementary material for: On the Monacha species of Lebanon (Gastropoda, Hygromiidae)
Source: Zookeys. 2013 Jun 20;(311):1–18. doi: 10.3897/zookeys.311.5408 (PMC3698554; doi:10.3897/zookeys.311.5408)
Supplement: XML Treatment for Monacha (Monacha) solitudinis [file zookeys.311.5408-treatment5.xml]

<!DOCTYPE tp:taxon-treatment
  PUBLIC "-//TaxonX//DTD Taxonomic Treatment Publishing DTD v0 20100105//EN" "tax-treatment-NSO.dtd">
<tp:taxon-treatment xmlns:tp="http://www.plazi.org/taxpub"><tp:treatment-meta><mixed-citation publication-type="journal"><person-group><name><surname>Neubert</surname><given-names>Eike</given-names></name><name><surname>Bariche</surname><given-names>Michel</given-names></name></person-group><article-title>On the
                    <italic>Monacha</italic> species of Lebanon (Gastropoda, Hygromiidae)</article-title><source>Zookeys</source><day>20</day><month>6</month><year>2013</year><volume>2013</volume><issue>311</issue><fpage>1</fpage><lpage>18</lpage><pub-id pub-id-type="doi">10.3897/zookeys.311.5408</pub-id></mixed-citation></tp:treatment-meta><tp:nomenclature><tp:taxon-name>
                            <tp:taxon-name-part taxon-name-part-type="genus">Monacha</tp:taxon-name-part>
                            (<tp:taxon-name-part taxon-name-part-type="subgenus">Monacha</tp:taxon-name-part>)
                            <tp:taxon-name-part taxon-name-part-type="species">solitudinis</tp:taxon-name-part>
                            <object-id xmlns:xlink="http://www.w3.org/1999/xlink" xlink:type="simple">http://species-id.net/wiki/Monacha_solitudinis</object-id>
                        </tp:taxon-name><tp:taxon-authority>(Bourguignat, 1852)</tp:taxon-authority><xref ref-type="fig" rid="F7">Figs 12</xref><xref ref-type="fig" rid="F8">–14, 17</xref><tp:nomenclature-citation-list><tp:nomenclature-citation><tp:taxon-name>Helix solitudinis</tp:taxon-name><comment> Bourguignat, <tp:taxon-name>Testacea</tp:taxon-name> novissimae…: 15 [Circa Heliopolim Syriae (Baalbek) habitat]. 1852 </comment></tp:nomenclature-citation><tp:nomenclature-citation><tp:taxon-name>Helix solitudinis</tp:taxon-name><comment>, – L. Pfeiffer, Monographia heliceorum viventium IV: 280. 1859 </comment></tp:nomenclature-citation><tp:nomenclature-citation><tp:taxon-name>Helix solitudinis</tp:taxon-name><comment>, – L. Pfeiffer, Monographia heliceorum viventium V: 365. 1868 </comment></tp:nomenclature-citation><tp:nomenclature-citation><tp:taxon-name>Helicella (Monacha) solitudinis</tp:taxon-name><comment>, – Gude, Journal of Malacology, 9: 128. 1902 </comment></tp:nomenclature-citation><tp:nomenclature-citation><tp:taxon-name>Helix (Monacha) solitudinis</tp:taxon-name><comment> – Germain, Mollusques terrestres et fluviatiles de Syrie I: 156. 1921 </comment></tp:nomenclature-citation><tp:nomenclature-citation><tp:taxon-name>Metafruticicola solitudinis</tp:taxon-name><comment>, – Pallary, Mémoires présentés a l’Institut d’Ègypte 39: 8. 1939 </comment></tp:nomenclature-citation><tp:nomenclature-citation><tp:taxon-name>Monacha</tp:taxon-name><comment> sp., – Boessneck, Zoology in the Middle East, 54: figs 5a, 42, 48. 2011 </comment></tp:nomenclature-citation></tp:nomenclature-citation-list></tp:nomenclature><tp:treatment-sec sec-type="Type specimens"><title>Type specimens.</title><p>Figured syntype NHMG 16032a; second syntype NHMG 16032b; Baalbek <named-content xmlns:xlink="http://www.w3.org/1999/xlink" content-type="dwc:verbatimCoordinates" xlink:type="simple">34.0061°N, 36.2122°E</named-content>.</p></tp:treatment-sec><tp:treatment-sec sec-type="Specimens examined"><title>Specimens examined.</title><p>Bcharre, Jabal el Mekmel ca. 7 km SE of Bcharre, loose calcareous vegetation, <named-content xmlns:xlink="http://www.w3.org/1999/xlink" content-type="dwc:verbatimCoordinates" xlink:type="simple">34.2138°N, 36.0683°E</named-content>, 2600 m alt, leg. U. Boessneck et al.; NMBE 508041/1, NMBE 508044/12, AUBM-MOLL, Falougha above Soha water plant, <named-content xmlns:xlink="http://www.w3.org/1999/xlink" content-type="dwc:verbatimCoordinates" xlink:type="simple">33.835°N, 35.756°E</named-content>, 1610 m alt., 17.08.2008; NMBE 508043/3, Falougha next to Soha water plant, <named-content xmlns:xlink="http://www.w3.org/1999/xlink" content-type="dwc:verbatimCoordinates" xlink:type="simple">33.835°N, 35.752°E</named-content>, 1474 m alt., 17.08.2008; NMBE 508042/8, Falougha, <named-content xmlns:xlink="http://www.w3.org/1999/xlink" content-type="dwc:verbatimCoordinates" xlink:type="simple">33.8352°N, 35.7561°E</named-content>, 1591 m alt., 29.10.2011; NMBE 515472/1, ditto (preserved).</p></tp:treatment-sec><tp:treatment-sec sec-type="Diagnosis"><title>Diagnosis.</title><p>shell medium sized, with a white spiral band at the periphery of the last whorl, aperture subrectangular, umbilicus open, cylindrical, penial papilla large and stout, flagellum longer than epiphallus.</p></tp:treatment-sec><tp:treatment-sec sec-type="description"><title>Re-description.</title><p>shell medium sized, spire depressed; protoconch consists of 2 smooth whorls; shell colour light brown to yellowish brown with a white spiral band at the periphery of the last whorl; teleoconch with a malleate sculpture and fine axial riblets; suture deep, simple; teleoconch with up to seven densely coiled whorls; last whorl slightly bending towards the aperture; aperture broadly subrectangular, reinforced by a <!--PageBreak-->small white lip; peristomial rim sharply bounded, simple; umbilicus open, cylindrical, a triangular columellar callus is indicated.</p><p>Genital organs (<xref ref-type="fig" rid="F7">Figs 12a, b</xref>): The only specimen that could be investigated was quite strongly contracted; it is a species of <italic><tp:taxon-name>Monacha</tp:taxon-name></italic> sensu str., because the genitalia show an appendicula, but the penial retractor muscle is missing. Penis very short (0.8 mm), penial papilla large, stout with a central perforation completely filling the atrial lumen (preservation artefact?), basis of the papilla with a strong collar (<xref ref-type="fig" rid="F7">Fig. 12b</xref>); epiphallus a thick-walled tube, its lumen filled with several finely crenulated pilasters (1.9 mm); flagellum short (2.1 mm), but surmounting the length of the epiphallus; appendicula (4.9 mm) branching off the atrium, subdivided in a thicker basal part, and a shorter part with a narrower lumen; two glandulae mucosae poorly ramified, inserting in the middle of the vagina; vesicle of bursa copulatrix large, hammer-like, pedunculus quite long (4.7 mm); atrial lumen with two pilasters, one of them large, knob-like, the other narrow and elongate; right ommatophoran retractor passes left to the genital organs.</p><p><bold>Measurements.</bold> Syntype figured: H = 9.2; D = 14.6; PH = 4.81; PD = 7.92. <xref ref-type="fig" rid="F8">Fig. 14</xref>: H = 7.28; D = 13.31; PH = 4.34; PD = 7.32.</p><fig id="F7" position="float" orientation="portrait"><label>Figure 12.</label><caption><p>Anatomical drawing <italic><tp:taxon-name>Monacha (Monacha) solitudinis</tp:taxon-name></italic> <bold>a</bold> NMBE 515472, situs of genital organs, total length 10.9 mm <bold>b</bold> detail of atrium and penial papilla, not to scale. Abbreviations used: ap = appendicula; at = atrium; bc = bursa copulatrix; ep = epiphallus; fl = flagellum; ped = pedunculus; pp = penial papilla; vd = vas deferens.</p></caption><graphic xmlns:xlink="http://www.w3.org/1999/xlink" xlink:href="ZooKeys-311-001-g007.jpg" position="float" orientation="portrait" xlink:type="simple"/></fig><fig id="F8" position="float" orientation="portrait"><label>Figures 13–17.</label><caption><p><italic><tp:taxon-name>Monacha</tp:taxon-name></italic> spp. <bold>13</bold> <italic><tp:taxon-name>Monacha (Monacha) solitudinis</tp:taxon-name></italic>. 13 syntype NHMG 16032a, Baalbek, D = 14.6 mm <bold>14</bold> NMBE 508041, Falougha above Soha water plant, D = 13.31 mm <bold>15</bold> <italic><tp:taxon-name>Monacha (Monacha) bari</tp:taxon-name></italic>, paratype NHMB 11167a, Israel, Mt. Hermon, D = 10.13 mm <bold>16</bold> <italic><tp:taxon-name>Monacha (Monacha) bari</tp:taxon-name></italic>, NMBE 508040, below Barouk Cedar Forest, D = 10.19 mm <bold>17</bold> <italic><tp:taxon-name>Monacha (Monacha)</tp:taxon-name></italic> cf. <italic>compingtae</italic>, Aammiq, D = XX mm. – ×4, phot. E. Bochud.</p></caption><graphic xmlns:xlink="http://www.w3.org/1999/xlink" xlink:href="ZooKeys-311-001-g008.jpg" position="float" orientation="portrait" xlink:type="simple"/></fig></tp:treatment-sec><tp:treatment-sec sec-type="Distribution"><title>Distribution.</title><p>This species has only been recorded from two localities in Lebanon so far. The type locality Baalbek is not too far away and they were probably collected <!--PageBreak--><!--PageBreak-->on the way towards Baalbek. Both new localities are in the central chain of Mt. Lebanon at high altitudes. The habitats are characterised by coarse limestone boulders with interspersed subalpine grassland vegetation and is covered by snow during winter. In October 2011, two living animals were found actively crawling over the rocks (ca. 10°C and heavy rainfall), while in August 2008, only dead shells were encountered.</p></tp:treatment-sec><tp:treatment-sec sec-type="Differential diagnosis"><title>Differential diagnosis.</title><p>This species differs from all other species in the Levante area by the shape of its umbilicus, which is cylindrical like a borehole. All other <italic><tp:taxon-name>Monacha</tp:taxon-name></italic> species with an open umbilicus deeply differ by either having a keeled (<italic><tp:taxon-name>Monacha nummus</tp:taxon-name></italic>) or a smaller and hairy shell (<italic><tp:taxon-name>Monacha crispulata</tp:taxon-name></italic>). <italic><tp:taxon-name>Monacha bari</tp:taxon-name></italic> and <italic><tp:taxon-name>Monacha compingtae</tp:taxon-name></italic> are conchologically similar to <italic><tp:taxon-name>Metafruticicola solitudinis</tp:taxon-name></italic>, but these species have a narrow and almost closed umbilicus (refer to the discussion of <italic><tp:taxon-name>Monacha bari</tp:taxon-name></italic>). Information on the genital organs of the two latter species is scarce, only <xref ref-type="bibr" rid="B8">Hausdorf (2000: 84)</xref> reported on a subadult specimen of <italic><tp:taxon-name>Monacha compingtae</tp:taxon-name></italic> from southern Turkey. In this species, the penial papilla is short (large but stout in <italic><tp:taxon-name>Metafruticicola solitudinis</tp:taxon-name></italic>), the epiphallus is longer than the flagellum (vice versa in <italic><tp:taxon-name>Metafruticicola solitudinis</tp:taxon-name></italic>), and the appendicula is much shorter than in <italic><tp:taxon-name>Metafruticicola solitudinis</tp:taxon-name></italic>. The specimen figured by <xref ref-type="bibr" rid="B1">Boessneck (2011)</xref> was re-investigated here; it matches the type specimen from Baalbek quite well, it is somewhat larger than the specimens from Falougha.</p></tp:treatment-sec><tp:treatment-sec sec-type="Remark"><title>Remark.</title><p>The correct generic affiliation of this species remained unclear until now. In his original description, Bourguignat compared it to his <italic><tp:taxon-name>Helix camelina</tp:taxon-name></italic>, which is a species of the <tp:taxon-name>Oxychilidae</tp:taxon-name>; this text was uncritically copied by <xref ref-type="bibr" rid="B13">Pfeiffer (1859)</xref>. <xref ref-type="bibr" rid="B7">Gude (1902)</xref> was the first to list it under the genus <italic><tp:taxon-name>Monacha</tp:taxon-name></italic>, but without any justification for doing so. <xref ref-type="bibr" rid="B6">Germain (1921)</xref>, who remarked that this affiliation needs to be corroborated by an investigation of the genital organs, shared this point of view. Later, <xref ref-type="bibr" rid="B12">Pallary (1939)</xref> studied the type specimen and concluded that it should be classified within the genus <italic><tp:taxon-name>Metafruticiola</tp:taxon-name></italic>.</p></tp:treatment-sec><ref-list><ref id="B8"><mixed-citation xmlns:xlink="http://www.w3.org/1999/xlink" xlink:type="simple"><person-group><name name-style="western"><surname>Hausdorf</surname><given-names>B</given-names></name></person-group> (<year>2000</year>) <source>The genus <italic>Monacha</italic> in Turkey (Gastropoda: Pulmonata: Hygromiidae). Archiv für Molluskenkunde 128 (1/2): 61–151.</source></mixed-citation></ref><ref id="B1"><mixed-citation xmlns:xlink="http://www.w3.org/1999/xlink" xlink:type="simple"><person-group><name name-style="western"><surname>Bössneck</surname><given-names>U</given-names></name></person-group> (<year>2011</year>) <article-title>New records of freshwater and land molluscs from Lebanon (Mollusca: Gastropoda &amp; Bivalvia).</article-title><source>Zoology in the Middle East</source><volume>54</volume>: <fpage>35</fpage>-<lpage>52</lpage>. doi: <ext-link ext-link-type="uri" xlink:href="http://dx.doi.org/10.1080/09397140.2011.10648879" xlink:type="simple">10.1080/09397140.2011.10648879</ext-link></mixed-citation></ref><ref id="B13"><mixed-citation xmlns:xlink="http://www.w3.org/1999/xlink" xlink:type="simple"><person-group><name name-style="western"><surname>Pfeiffer</surname><given-names>L</given-names></name></person-group> (<year>1859</year>) <source>Monographia heliceorum viventium IV. Brockhaus (Lipsiae). 920 pp.</source></mixed-citation></ref><ref id="B7"><mixed-citation xmlns:xlink="http://www.w3.org/1999/xlink" xlink:type="simple"><person-group><name name-style="western"><surname>Gude</surname><given-names>GK</given-names></name></person-group> (<year>1902</year>) <article-title>A classified list of the Helicoid land shells of Asia, IV.</article-title><source>The Journal of Malacology,</source><volume>9</volume>: <fpage>112</fpage>-<lpage>129</lpage>.</mixed-citation></ref><ref id="B6"><mixed-citation xmlns:xlink="http://www.w3.org/1999/xlink" xlink:type="simple"><person-group><name name-style="western"><surname>Germain</surname><given-names>L</given-names></name></person-group> (<year>1921–1926</year>) <source>Mollusques terrestres et fluviatiles de Syrie dans Voyage zoologique d’Henri Gadeau de Kerville en Syrie. J.B. Baillière et fils (Paris).</source></mixed-citation></ref><ref id="B12"><mixed-citation xmlns:xlink="http://www.w3.org/1999/xlink" xlink:type="simple"><person-group><name name-style="western"><surname>Pallary</surname><given-names>P</given-names></name></person-group> (<year>1939</year>) <source>Deuxième addition à la faune malacologique de la Syrie. Mémoires présentés a l’Institut d’Ègypte 39: 1–141, pl. 1–7.</source></mixed-citation></ref></ref-list></tp:taxon-treatment>
