# Supplementary material for: On the Monacha species of Lebanon (Gastropoda, Hygromiidae)
Source: Zookeys. 2013 Jun 20;(311):1–18. doi: 10.3897/zookeys.311.5408 (PMC3698554; doi:10.3897/zookeys.311.5408)
Supplement: XML Treatment for Monacha (Monacha) bari [file zookeys.311.5408-treatment6.xml]

<!DOCTYPE tp:taxon-treatment
  PUBLIC "-//TaxonX//DTD Taxonomic Treatment Publishing DTD v0 20100105//EN" "tax-treatment-NSO.dtd">
<tp:taxon-treatment xmlns:tp="http://www.plazi.org/taxpub"><tp:treatment-meta><mixed-citation publication-type="journal"><person-group><name><surname>Neubert</surname><given-names>Eike</given-names></name><name><surname>Bariche</surname><given-names>Michel</given-names></name></person-group><article-title>On the
                    <italic>Monacha</italic> species of Lebanon (Gastropoda, Hygromiidae)</article-title><source>Zookeys</source><day>20</day><month>6</month><year>2013</year><volume>2013</volume><issue>311</issue><fpage>1</fpage><lpage>18</lpage><pub-id pub-id-type="doi">10.3897/zookeys.311.5408</pub-id></mixed-citation></tp:treatment-meta><tp:nomenclature><tp:taxon-name>
                            <tp:taxon-name-part taxon-name-part-type="genus">Monacha</tp:taxon-name-part>
                            (<tp:taxon-name-part taxon-name-part-type="subgenus">Monacha</tp:taxon-name-part>)
                            <tp:taxon-name-part taxon-name-part-type="species">bari</tp:taxon-name-part>
                            <object-id xmlns:xlink="http://www.w3.org/1999/xlink" xlink:type="simple">http://species-id.net/wiki/Monacha_bari</object-id>
                        </tp:taxon-name><tp:taxon-authority>Forcart, 1981</tp:taxon-authority><xref ref-type="fig" rid="F8">Figs 15, 16</xref><xref ref-type="fig" rid="F9">, 18</xref><tp:nomenclature-citation-list><tp:nomenclature-citation><tp:taxon-name>Monacha (Monacha) bari</tp:taxon-name><comment> Forcart, Basteria, 45: 105, fig. 11a–d [Hermon, Abstieg von der unteren Skiliftstation zum Nahal Arar (= Wadi Assal) 1600–1400 m ü.M. (etwa <named-content xmlns:xlink="http://www.w3.org/1999/xlink" content-type="dwc:verbatimCoordinates" xlink:type="simple">33°15'N, 35°15'E</named-content>). 1981 </comment></tp:nomenclature-citation></tp:nomenclature-citation-list></tp:nomenclature><tp:treatment-sec sec-type="Type specimens"><title>Type specimens.</title><p><italic>bari</italic>: paratype MHNB 11167a.</p></tp:treatment-sec><tp:treatment-sec sec-type="Specimens examined"><title>Specimens examined.</title><p>NMBE 508040/11, below Barouk Cedar Forest, <named-content xmlns:xlink="http://www.w3.org/1999/xlink" content-type="dwc:verbatimCoordinates" xlink:type="simple">33.7042°N, 35.6997°E</named-content>, 1310 m alt., 29.10.2011; NMBE 508039/4, Qaroun Lake, <named-content xmlns:xlink="http://www.w3.org/1999/xlink" content-type="dwc:verbatimCoordinates" xlink:type="simple">33.551°N, 35.682°E</named-content>, 870 m alt., 21.08.2008.</p></tp:treatment-sec><tp:treatment-sec sec-type="Diagnosis"><title>Diagnosis.</title><p>shell small, spire slightly elevated, teleoconch has a faint white spiral band and fine axial riblets, umbilicus narrow closed by columellar callus.</p></tp:treatment-sec><tp:treatment-sec sec-type="Description"><title>Description.</title><p>shell small, spire conical, slightly elevated; protoconch consists of 1.5 smooth whorls; shell colour light brown to reddish brown, sometimes with a faint white spiral band at the periphery of the last whorl; teleoconch with fine axial riblets and a <!--PageBreak-->pattern of fine spiral threads (only visible under higher magnification); suture deep, simple; teleoconch with up to seven tightly coiled whorls; last whorl slightly bending towards the aperture; aperture broadly oval, reinforced by a white lip; peristomial rim sharply bounded, simple; umbilicus narrow, closed by a triangular columellar callus.</p><p><bold>Measurements.</bold> Paratype <italic><tp:taxon-name>Monacha bari</tp:taxon-name></italic> figured: H = 6.9; D = 10.13; PH = 2.83; PD = 5.5. <xref ref-type="fig" rid="F8">Fig. 16</xref>: H = 6.05; D = 10.19; PH = 2.94; PD =6.05.</p><fig id="F9" position="float" orientation="portrait"><label>Figure 18.</label><caption><p>Distribution of <italic><tp:taxon-name>Monacha (Monacha) solitudinis</tp:taxon-name></italic> (●), <italic><tp:taxon-name>Monacha (Monacha) bari</tp:taxon-name></italic> (▲) and <italic><tp:taxon-name>Monacha (Monacha)</tp:taxon-name></italic> cf. <italic>compingtae</italic> (▼).</p></caption><graphic xmlns:xlink="http://www.w3.org/1999/xlink" xlink:href="ZooKeys-311-001-g009.jpg" position="float" orientation="portrait" xlink:type="simple"/></fig></tp:treatment-sec><tp:treatment-sec sec-type="Distribution"><title>Distribution.</title><p>This species is here recorded for the first time for Lebanon. It seems to be restricted to higher altitudes up to the alpine region of the highest mountains in the Eastmediterranean.</p><!--PageBreak--></tp:treatment-sec><tp:treatment-sec sec-type="Remarks"><title>Remarks.</title><p>The coordinates of the type locality of <italic><tp:taxon-name>Monacha bari</tp:taxon-name></italic> given by Forcart are erroneous, in fact they should be approximately at <named-content xmlns:xlink="http://www.w3.org/1999/xlink" content-type="dwc:verbatimCoordinates" xlink:type="simple">33.3088°N, 35.7596°E</named-content>. After careful examination of the paratypes of <italic><tp:taxon-name>Monacha bari</tp:taxon-name></italic> from the collection of Forcart (housed in the Natural History Museum in Basel, Switzerland), the recently collected specimens from Lebanon are here identified with this species. It is not possible to find any shell character that could justify a separation of the populations on specific level.</p></tp:treatment-sec><tp:treatment-sec><!--Section generated to contain objects referenced in tp:taxon-treatment.--><fig id="F8" position="float" orientation="portrait"><label>Figures 13–17.</label><caption><p><italic><tp:taxon-name>Monacha</tp:taxon-name></italic> spp. <bold>13</bold> <italic><tp:taxon-name>Monacha (Monacha) solitudinis</tp:taxon-name></italic>. 13 syntype NHMG 16032a, Baalbek, D = 14.6 mm <bold>14</bold> NMBE 508041, Falougha above Soha water plant, D = 13.31 mm <bold>15</bold> <italic><tp:taxon-name>Monacha (Monacha) bari</tp:taxon-name></italic>, paratype NHMB 11167a, Israel, Mt. Hermon, D = 10.13 mm <bold>16</bold> <italic><tp:taxon-name>Monacha (Monacha) bari</tp:taxon-name></italic>, NMBE 508040, below Barouk Cedar Forest, D = 10.19 mm <bold>17</bold> <italic><tp:taxon-name>Monacha (Monacha)</tp:taxon-name></italic> cf. <italic>compingtae</italic>, Aammiq, D = XX mm. – ×4, phot. E. Bochud.</p></caption><graphic xmlns:xlink="http://www.w3.org/1999/xlink" xlink:href="ZooKeys-311-001-g008.jpg" position="float" orientation="portrait" xlink:type="simple"/></fig></tp:treatment-sec></tp:taxon-treatment>
