# Supplementary material for: On the Monacha species of Lebanon (Gastropoda, Hygromiidae)
Source: Zookeys. 2013 Jun 20;(311):1–18. doi: 10.3897/zookeys.311.5408 (PMC3698554; doi:10.3897/zookeys.311.5408)
Supplement: XML Treatment for Monacha (Monacha) cf. compingtae [file zookeys.311.5408-treatment7.xml]

<!DOCTYPE tp:taxon-treatment
  PUBLIC "-//TaxonX//DTD Taxonomic Treatment Publishing DTD v0 20100105//EN" "tax-treatment-NSO.dtd">
<tp:taxon-treatment xmlns:tp="http://www.plazi.org/taxpub"><tp:treatment-meta><mixed-citation publication-type="journal"><person-group><name><surname>Neubert</surname><given-names>Eike</given-names></name><name><surname>Bariche</surname><given-names>Michel</given-names></name></person-group><article-title>On the
                    <italic>Monacha</italic> species of Lebanon (Gastropoda, Hygromiidae)</article-title><source>Zookeys</source><day>20</day><month>6</month><year>2013</year><volume>2013</volume><issue>311</issue><fpage>1</fpage><lpage>18</lpage><pub-id pub-id-type="doi">10.3897/zookeys.311.5408</pub-id></mixed-citation></tp:treatment-meta><tp:nomenclature><tp:taxon-name>
                            <tp:taxon-name-part taxon-name-part-type="genus">Monacha</tp:taxon-name-part>
                            (<tp:taxon-name-part taxon-name-part-type="subgenus">Monacha</tp:taxon-name-part>)
                            <tp:taxon-name-part taxon-name-part-type="cf">cf.</tp:taxon-name-part>
                            <tp:taxon-name-part taxon-name-part-type="species">compingtae</tp:taxon-name-part>
                        </tp:taxon-name><tp:taxon-authority>(Pallary, 1929)</tp:taxon-authority><xref ref-type="fig" rid="F8">Fig. 17</xref><tp:nomenclature-citation-list><tp:nomenclature-citation><tp:taxon-name>Theba compingtae</tp:taxon-name><comment> Pallary, Mémoires présentés a l’Institut d’Ègypte 12: 7, pl. 1, figs 4–6. 1929 </comment></tp:nomenclature-citation><tp:nomenclature-citation><tp:taxon-name>Monacha</tp:taxon-name><comment> cf. <italic>compingtae</italic>, Boessneck, Zoology in the Middle East, 54: figs 5a, 42, 48. 2011 </comment></tp:nomenclature-citation></tp:nomenclature-citation-list></tp:nomenclature><tp:treatment-sec sec-type="Specimens examined"><title>Specimens examined.</title><p>Zgharta (Prov. North Lebanon), dry ruderal vegetation with calcareous stones in side valley of Nahr Abou Ali above the village, <named-content xmlns:xlink="http://www.w3.org/1999/xlink" content-type="dwc:verbatimCoordinates" xlink:type="simple">34.3922°N, 35.8929°E</named-content>, 80 m alt., leg. U. Boessneck et al.; Hadchit (Prov. North Lebanon), slopes of the Nahr Quadicha, open calcareous fields, locally with loose vegetation und shrubs, partly ruderally impacted, <named-content xmlns:xlink="http://www.w3.org/1999/xlink" content-type="dwc:verbatimCoordinates" xlink:type="simple">34.2459°N, 35.9881°E</named-content>, 1000–1250 m alt., leg. U. Boessneck et al.; Aammiq (Prov. Bekaa), rocky open fields with loose vegetation at the edge of a wetland, ruderally impacted, <named-content xmlns:xlink="http://www.w3.org/1999/xlink" content-type="dwc:verbatimCoordinates" xlink:type="simple">33.7284°N, 35.7858°E</named-content>, 870 m alt., leg. U. Boessneck et al.; Afqa (Prov. Mount Lebanon), open calcareous fields with loose vegetation on single shrubs near the cave, locally wet, <named-content xmlns:xlink="http://www.w3.org/1999/xlink" content-type="dwc:verbatimCoordinates" xlink:type="simple">34.0671°N, 35.8291°E</named-content>, 1160 m alt., leg. U. Boessneck et al.</p><p>This <italic><tp:taxon-name>Monacha</tp:taxon-name></italic> species was identified by Hausdorf (in <xref ref-type="bibr" rid="B1">Boessneck 2011</xref>) as <italic><tp:taxon-name>Monacha (Monacha)</tp:taxon-name></italic> cf. <italic>compingtae</italic> (Pallary, 1929). We were able to check the specimen figured by <xref ref-type="bibr" rid="B1">Boessneck (2011</xref>, <xref ref-type="fig" rid="F3">Fig. 5a</xref>) from Aammiq in order to compare it to the species we finally identified as <italic><tp:taxon-name>Monacha bari</tp:taxon-name></italic>. Both species differ by the possession of a white subsutural spiral band in <italic><tp:taxon-name>Monacha</tp:taxon-name></italic> cf. <italic>compingtae</italic> (not seen in any specimen of <italic><tp:taxon-name>Monacha bari</tp:taxon-name></italic>), and the teleoconch sculpture, which is almost malleate in <italic><tp:taxon-name>Monacha</tp:taxon-name></italic> cf. <italic>compingtae</italic>, while <italic><tp:taxon-name>Monacha bari</tp:taxon-name></italic> shows axial riblets combined with spiral threads.</p><p><italic><tp:taxon-name>Monacha compingtae</tp:taxon-name></italic> was described from Tartus and Safita, both localities from the coastal area in southern Syria. Later, <xref ref-type="bibr" rid="B12">Pallary (1939)</xref> extended the distribution area of <italic><tp:taxon-name>Monacha compingtae</tp:taxon-name></italic> with more records from Syria (“kilomètre 139 de la route de Lattaquié à Alep” = probably somewhere NE of Idlib), “Koubba Cheikh Mokbel”, “entre Lattaquié et Kerdaha” and “Slenfé (Nahib Younès” = Slinfah 35.583°N, 36.”°E)). <xref ref-type="bibr" rid="B8">Hausdorf (2000: 84)</xref> reported this species from the Hatay area in southern Turkey, which constitutes the northern part of the eastmediterranean mountain ridge. In fact, this species is conchologically very similar to <italic><tp:taxon-name>Monacha compingtae</tp:taxon-name></italic>, the two white spiral bands are already mentioned by Pallary in the original description. However, he also mentions a transversal striation on the shell, which is not seen on the specimen from Aammiq. It might well be that this taxon from Lebanon represents another yet undescribed species.</p><!--PageBreak--></tp:treatment-sec><tp:treatment-sec><!--Section generated to contain objects referenced in tp:taxon-treatment.--><fig id="F8" position="float" orientation="portrait"><label>Figures 13–17.</label><caption><p><italic><tp:taxon-name>Monacha</tp:taxon-name></italic> spp. <bold>13</bold> <italic><tp:taxon-name>Monacha (Monacha) solitudinis</tp:taxon-name></italic>. 13 syntype NHMG 16032a, Baalbek, D = 14.6 mm <bold>14</bold> NMBE 508041, Falougha above Soha water plant, D = 13.31 mm <bold>15</bold> <italic><tp:taxon-name>Monacha (Monacha) bari</tp:taxon-name></italic>, paratype NHMB 11167a, Israel, Mt. Hermon, D = 10.13 mm <bold>16</bold> <italic><tp:taxon-name>Monacha (Monacha) bari</tp:taxon-name></italic>, NMBE 508040, below Barouk Cedar Forest, D = 10.19 mm <bold>17</bold> <italic><tp:taxon-name>Monacha (Monacha)</tp:taxon-name></italic> cf. <italic>compingtae</italic>, Aammiq, D = XX mm. – ×4, phot. E. Bochud.</p></caption><graphic xmlns:xlink="http://www.w3.org/1999/xlink" xlink:href="ZooKeys-311-001-g008.jpg" position="float" orientation="portrait" xlink:type="simple"/></fig><fig id="F3" position="float" orientation="portrait"><label>Figures 4–7.</label><caption><p><italic><tp:taxon-name>Monacha</tp:taxon-name></italic> spp. <bold>4</bold> <italic><tp:taxon-name>Monacha (Monacha) nummus</tp:taxon-name></italic>, syntype <italic><tp:taxon-name>Helix oxygyra</tp:taxon-name></italic> <xref ref-type="bibr" rid="B3">Charpentier 1847</xref>, D = 15.55 mm <bold>5</bold> <italic><tp:taxon-name>Monacha (Monacha) nummus</tp:taxon-name></italic>, NMBE 508105, Beirut, Nahr el Kalb, Jeita Grotto, limestone rocks above entrance area to the cave, D = 16.15 mm <bold>6</bold> <italic><tp:taxon-name>Monacha (Monacha) spiroxia</tp:taxon-name></italic> (Bourguignat, 1868), lectotype MHNG 15378, Turkey, Alexandrette (= Iskenderun), D = 13.4 mm <bold>7</bold> <italic><tp:taxon-name>Monacha (Monacha) carinata</tp:taxon-name></italic> Hausdorf, 2000, holotype SMNS 50426, Turkey, Iskenderun, canyon of Sariseki, Iskenderun, D = 20.2 mm. – ×2, phot. Neubert, Richling.</p></caption><graphic xmlns:xlink="http://www.w3.org/1999/xlink" xlink:href="ZooKeys-311-001-g003.jpg" position="float" orientation="portrait" xlink:type="simple"/></fig></tp:treatment-sec><ref-list><ref id="B1"><mixed-citation xmlns:xlink="http://www.w3.org/1999/xlink" xlink:type="simple"><person-group><name name-style="western"><surname>Bössneck</surname><given-names>U</given-names></name></person-group> (<year>2011</year>) <article-title>New records of freshwater and land molluscs from Lebanon (Mollusca: Gastropoda &amp; Bivalvia).</article-title><source>Zoology in the Middle East</source><volume>54</volume>: <fpage>35</fpage>-<lpage>52</lpage>. doi: <ext-link ext-link-type="uri" xlink:href="http://dx.doi.org/10.1080/09397140.2011.10648879" xlink:type="simple">10.1080/09397140.2011.10648879</ext-link></mixed-citation></ref><ref id="B3"><mixed-citation xmlns:xlink="http://www.w3.org/1999/xlink" xlink:type="simple"><person-group><name name-style="western"><surname>Charpentier</surname><given-names>J de</given-names></name></person-group> (<year>1847</year>) <article-title>Uebersicht der durch Herrn Edm. Boissier von einer Reise nach Palästina mit zurückgebrachten Conchylien-Arten.</article-title><source>Zeitschrift für Malakozoologie</source><volume>4</volume>: <fpage>129</fpage>-<lpage>144</lpage>.</mixed-citation></ref><ref id="B12"><mixed-citation xmlns:xlink="http://www.w3.org/1999/xlink" xlink:type="simple"><person-group><name name-style="western"><surname>Pallary</surname><given-names>P</given-names></name></person-group> (<year>1939</year>) <source>Deuxième addition à la faune malacologique de la Syrie. Mémoires présentés a l’Institut d’Ègypte 39: 1–141, pl. 1–7.</source></mixed-citation></ref><ref id="B8"><mixed-citation xmlns:xlink="http://www.w3.org/1999/xlink" xlink:type="simple"><person-group><name name-style="western"><surname>Hausdorf</surname><given-names>B</given-names></name></person-group> (<year>2000</year>) <source>The genus <italic>Monacha</italic> in Turkey (Gastropoda: Pulmonata: Hygromiidae). Archiv für Molluskenkunde 128 (1/2): 61–151.</source></mixed-citation></ref></ref-list></tp:taxon-treatment>
